# Supplementary material for: Checkpoint-independent scaling of the Saccharomyces cerevisiae DNA replication program
Source: BMC Biol. 2014 Oct 7;12:79. doi: 10.1186/s12915-014-0079-z (PMC4218987; doi:10.1186/s12915-014-0079-z)
Supplement: Additional file 3: — Matlab script used for data processing. [file 12915_2014_79_MOESM3_ESM.zip]

Archive with 1 entries (1 files):
- 12915_2014_79_add3.m
