# Supplementary material for: Checkpoint-independent scaling of the Saccharomyces cerevisiae DNA replication program
Source: BMC Biol. 2014 Oct 7;12:79. doi: 10.1186/s12915-014-0079-z (PMC4218987; doi:10.1186/s12915-014-0079-z)
Supplement: Additional file 3: — Matlab script used for data processing. [file 12915_2014_79_MOESM3_ESM.zip › 12915_2014_79_add3.m]

function [signal, pos, samples] = processData(reads,samples,pos,total_reads,is_g1 )
%The genome is segmented into n fragments - each representing one data
%point. We have m strains

%% arguments
%input: reads - nXm 
%          samples - mX1 cell with sample names
%          pos - nX3 matrix, columns are chromosome,start,end
%          total_reads - mX1 vector - number of reads in each sample
%         is_g1 - mX1 boolean vector - false iff samples is from S phase
[ I ] = findBadDataPoints(pos);
reads=  reads(I,:);
pos = pos(I,:);
I=sum(reads==0,2)<300;
reads=  reads(I,:);
pos = pos(I,:);
I=sum(reads)>100000;
reads=reads(:,I);
total_reads = total_reads(I);
samples=samples(I);
is_g1 = is_g1(I);
[ reads,z ] = fixChrDuplication(pos,reads,1.4);
reads = reads./repmat(mean(reads),size(reads,1),1);
samples_num = size(reads,2);

%% remove length bias
% length is the most significant bias in this data
len = pos(:,3)-pos(:,2);
len_bias = zeros(size(reads));
for i = 1:samples_num
    disp(i);
    v = reads(:,i);
   v(v==0)=nan;
    len_bias(:,i) = malowess(len,v,'span',0.1);
end
data=reads./len_bias;
data(data>2)=2;
I=mean(data,2)>0.2;
pos=  pos(I,:);
data = data(I,:);

%% removing duplications, deletions etc.
[ norm1] = fixGenomicAbberations(data,pos,samples );
norm = norm1./repmat(mean(norm1),size(norm1,1),1);
norm(norm<0.1)=0.1;

%% normalization in the g1/g2 signal
samples_num = size(norm,2);
norm=norm./repmat(mean(norm1(:,is_g1),2),1,samples_num);
data = norm(:,~is_g1);
total_reads = total_reads(~is_g1);
lanes = lanes(~is_g1);
samples = samples(~is_g1);
[samples,ind] = sort(samples);
data=log2(data(:,ind));
total_reads = total_reads(ind);
%% svd decomposition and composition with first k vectors
[u,s,v] = svd(data*diag(total_reads),0);
K=50;%remove vectors from 51 and on
data=u*s(:,1:K)*v(:,1:K)';

%% smoothing
[dp_num,samples_num] = size(data);
data=(data-repmat(mean(data),dp_num,1))./repmat(std(data),dp_num,1);
xx = pos*[1000000000;0.5;0.5];
data2=data;
for i = 1:samples_num
    disp(i);
   data2(:,i) = smoothData(xx,data(:,i) );  
end
signal= data2;

end


function [ I ] = findBadDataPoints(pos)
%FINDBADDATAPOINTS Summary of this function goes here
%   Detailed explanation goes here
min_length=150;
[dp_num] = size(pos,1);
len = pos(:,3)-pos(:,2);
I = true(dp_num,1);
I(and(pos(:,1)==12,and(pos(:,2)>451675,pos(:,3)< 489390)))=false;%removed due to outliers
I(and(pos(:,1)==13,pos(:,2)>917090))=false;
I(and(pos(:,1)==14,and(pos(:,2)>  764830 , pos(:,3)<  779760)))=false;
I(and(pos(:,1)==1,and(pos(:,2)> 196880 , pos(:,3)< 202125)))=false; %chrI:196880-202125
I(and(pos(:,1)==1,and(pos(:,2)>  207735 , pos(:,3)< 230220)))=false;%chrI:207735 -230220 
I(and(pos(:,1)==7,and(pos(:,2)>  0 , pos(:,3)<   9520)))=false;%chrVII:0-9520
I(len<min_length)=false;
end

function [ reads,z ] = fixChrDuplication(pos,reads,th)
%FIXCHRDUPLICATION Summary of this function goes here
%   Detailed explanation goes here
samples_num = size(reads,2);
z = zeros(16,samples_num);
for chr = 1:16
    ind = pos(:,1)==chr;
    for j = 1:samples_num
        z(chr,j) = median(reads(ind,j))/median(reads(~ind,j));
    end
    z(chr,:) =  z(chr,:)/mean(z(chr,:));
    for j = 1:samples_num
        if(z(chr,j)>th)
            reads(ind,j) = reads(ind,j)/z(chr,j);
        end
    end
end
end

function [ data] = fixGenomicAbberations( data,pos,samples )
%FIXGENOMICABBERATIONS Summary of this function goes here
%   Detailed explanation goes here
xx = pos*[1000000000;0.5;0.5];
%rif11 chrIV:751100-757065 - rif1 gene deletion
ind=and(pos(:,1)==2,and(pos(:,3)<  757065 ,pos(:,2)>   751100));
[ data ] = fixDeletedLoci( data,samples,xx,{'rif1'},ind );

%mec1 chrIV:505800-512800- mec1 gene deletion
 ind=and(pos(:,1)==2,and(pos(:,3)<   512800  ,pos(:,2)>  505800));
 [ data ] = fixDeletedLoci( data,samples,xx,{'sml1mec1','mec1xsic1','mec1xdpb3','mec1xdpb4'},ind );
 
 
ind=and(pos(:,1)==13,and(pos(:,3)<711700   ,pos(:,2)>707250));
 [ data ] = fixDeletedLoci( data,samples,xx,{'esc1'},ind );

ind=and(pos(:,1)==15,and(pos(:,3)<888430   ,pos(:,2)>884500));
 [ data ] = fixDeletedLoci( data,samples,xx,{'isw2'},ind );

ind=and(pos(:,1)==13,and(pos(:,3)< 424870,pos(:,2)>422620));
data = fixDeletedLoci( data,samples,xx,{'ctf18'},ind );

%snl1, bar1
ind=(and(pos(:,1)==9,and(pos(:,2)>320790,pos(:,3)< 326020)));
data = fixDeletedLoci( data,samples,xx,{'pol2_16','fkh_2c'},ind );

% mark all h3 mutants
n=size(data,2);
I=false(n,1);
for i= 1:n
    if(strcmp(samples{i}(1:2),'h3'));
        I(i)=true;
    end
end
%deletion in chr 2 in h3 mutants 
ind=and(pos(:,1)==2,and(pos(:,3)<256750,pos(:,2)>255530));
data = fixDeletedLoci( data,samples,xx,samples(I),ind);
%deletion in the histone 3 -  h3 mutants 
 ind=and(pos(:,1)==14,and(pos(:,3)<576070,pos(:,2)>575260 ));
 data = fixDeletedLoci( data,samples,xx,samples(I),ind);

%lys2 gene deletion in ctf8,mgs1, mec1dpb3 and all of the h3 mutants
ind=and(pos(:,1)==2,and(pos(:,2)>469460,pos(:,3)<474795));
I(strcmp(samples,'mgs1'))=true;
I(strcmp(samples,'mec1xdpb3'))=true;
I(strcmp(samples,'ctf8'))=true;
data = fixDeletedLoci( data,samples,xx,samples(I),ind);

%rad53 deletion
ind=and(pos(:,1)==16,and(pos(:,3)<264330,pos(:,2)>261790));
data = fixDeletedLoci( data,samples,xx,{'sml1rad53'},ind );

%w303 bad loci
[high_vals] = returnW303Bad();
ind = false(size(pos,1),1);
for i = 1:size(high_vals,1)
    ind(and(pos(:,1)==high_vals(i,1),and(pos(:,2)> high_vals(i,2)-1,pos(:,2)< high_vals(i,3)+1)))=true;    
end
ind(and(pos(:,1)==1,pos(:,2)> 196880))=true;
%, pos(:,3)< 202125)))=true; %chrI:196880-202125
%ind(and(pos(:,1)==1,and(pos(:,2)> 196880 , pos(:,3)< 202125)))=true; %chrI:196880-202125
%ind(and(pos(:,1)==1,and(pos(:,2)>  209880 , pos(:,3)< 230220)))=true;%chrI:209880-230220
ind(and(pos(:,1)==1,pos(:,2)>203245))=true;%chrXIV:
ind(and(pos(:,1)==7,pos(:,3)<   9520))=true;%chrVII:0-9520
%and(pos(:,2)>  0 , pos(:,3)<   9520)))=true;%chrVII:0-9520
ind(and(pos(:,1)==12,and(pos(:,3)< 460165,pos(:,2)> 459715)))=true;
ind(and(pos(:,1)==13,and(pos(:,2)> 917290 , pos(:,3)< 924440)))=true;%chrXIII:917290-924440
ind(and(pos(:,1)==14,and(pos(:,2)>  765500 , pos(:,3)<  779760)))=true;%chrXIV: 765500-779760
ind(and(pos(:,1)==14,and(pos(:,2)>  96960 , pos(:,3)<   102765)))=true;%chrXIV:
data = fixDeletedLoci( data,samples,xx,{'fkh_2c','mrc1','mrc1aq','mrc1n5','pol2_16','ssdd','ssddcs','ssdd_rpd3'},ind );


%srb8 deletion
ind=and(pos(:,1)==3,and(pos(:,3)<258655,pos(:,2)>254410));
data = fixDeletedLoci( data,samples,xx,{'srb8'},ind );


%unknown deletions in pol2_11 strains
ind=and(pos(:,1)==5,and(pos(:,3)<11390  ,pos(:,2)>7560));
data = fixDeletedLoci( data,samples,xx,{'pol2_11'},ind );
ind=and(pos(:,1)==5  ,pos(:,3)<  6770);
data =fixDeletedTelomere(data,samples,{'pol2_11'},ind );
%pol2 deletion in pol2_16 strains
ind=and(pos(:,1)==14,and(pos(:,3)<151665,pos(:,2)>148730));
data = fixDeletedLoci( data,samples,xx,{'pol2_16'},ind );

%sir3 deletion
ind=and(pos(:,1)==12,and(pos(:,3)<1022200,pos(:,2)>1018550));
data = fixDeletedLoci( data,samples,xx,{'sir3'},ind );

%fkh1 deletion
ind=and(pos(:,1)==9,and(pos(:,3)<102420,pos(:,2)>100165));
data = fixDeletedLoci( data,samples,xx,{'fkh1','fkh_2c'},ind );

%fkh2 deletion
ind=and(pos(:,1)==14,and(pos(:,3)<498500,pos(:,2)> 495500));
data = fixDeletedLoci( data,samples,xx,{'fkh2','fkh_2c'},ind );
    
%sml1 deletion
ind=and(pos(:,1)==13,and(pos(:,3)<  159985   ,pos(:,2)>  159300));
data = fixDeletedLoci( data,samples,xx,{'mec1xdpb3','mec1xdpb4','mec1xsic1','sml1','sml1mec1','sml1rad53'},ind );
 
%chd deletion
ind=and(pos(:,1)==5,and(pos(:,3)<509980,pos(:,2)>  505670));
data = fixDeletedLoci( data,samples,xx,{'chd1'},ind );

%hat1 deletion
ind=and(pos(:,1)==16,and(pos(:,3)<555960,pos(:,2)> 554530));
data = fixDeletedLoci( data,samples,xx,{'hat1'},ind );

%vid21(EAF1)
 ind=and(pos(:,1)==4,and(pos(:,3)<1191910,pos(:,2)> 1190140));
 data = fixDeletedLoci( data,samples,xx,{'vid21'},ind );

%gcn5 - gene deletion
ind=and(pos(:,1)==7,and(pos(:,3)< 998265,pos(:,2)> 996890));
data = fixDeletedLoci( data,samples,xx,{'gcn5'},ind );
%gcn5 - chrIX:105020-105870 partial deletion of ASG1 ???
ind=and(pos(:,1)==9,and(pos(:,3)<105870,pos(:,2)> 105020));
data = fixDeletedLoci( data,samples,xx,{'gcn5'},ind );
%gcn5 - chrVII:707120-712370 deletion of YGR109W-B  - transposable_element_gene 
ind=and(pos(:,1)==7,and(pos(:,3)<712370,pos(:,2)>707120));
data = fixDeletedLoci( data,samples,xx,{'gcn5'},ind );
 
 %dot1
ind=and(pos(:,1)==4,and(pos(:,3)< 1344095,pos(:,2)>  1342695));
data = fixDeletedLoci( data,samples,xx,{'dot1'},ind );

%tof1 deletion
ind=and(pos(:,1)==14,and(pos(:,3)<   126240,pos(:,2)> 123050));
data = fixDeletedLoci( data,samples,xx,{'tof1'},ind );

%ssn2
 ind=and(pos(:,1)==4,and(pos(:,3)< 1350085 ,pos(:,2)>  1345970));
 data = fixDeletedLoci( data,samples,xx,{'ssn2'},ind );
 
%duplication of 75Kb from chromosome 14 in h3s28a mutant
ind=and(pos(:,1)==14,and(pos(:,3)<  599600 ,pos(:,2)> 524500));
data = fixDuplicatedLoci( data,samples,{'h3s28a'},ind );

 %isw1
ind=and(pos(:,1)==2,and(pos(:,3)<711675   ,pos(:,2)> 708275));
data = fixDeletedLoci( data,samples,xx,{'isw1'},ind );

%zds2
ind=and(pos(:,1)==13,and(pos(:,3)<54290   ,pos(:,2)> 51550));
data = fixDeletedLoci( data,samples,xx,{ 'zds2'},ind );
 
%spt7 deletion
ind=and(pos(:,1)==2,and(pos(:,3)< 405470,pos(:,2)>  401330));
data = fixDeletedLoci( data,samples,xx,{ 'spt7'},ind );

%duplication of pol2 gene 
ind=and(pos(:,1)==14,and(pos(:,3)< 158925  ,pos(:,2)>145145));
data = fixDuplicatedLoci( data,samples,{ 'pol2_18'},ind );
%deletion of chr IV 
ind=and(pos(:,1)==4  ,pos(:,2)>   1522930);
data = fixDeletedLoci( data,samples,xx,{ 'pol2_18'},ind );
%30 last Kb of chromosome I
ind=and(pos(:,1)==1,pos(:,2)> 196480);
data = fixDeletedLoci( data,samples,xx,{ 'pol2_18'},ind );
%30 asg1 deletion ??
ind = and(pos(:,1)==9,and(pos(:,2)> 432870,pos(:,3)< 438750));
data = fixDeletedLoci( data,samples,xx,{ 'pol2_18'},ind );
% ????
 ind = and(pos(:,1)==12,and(pos(:,2)>  1059650,pos(:,3)< 1063195));
data = fixDeletedLoci( data,samples,xx,{ 'pol2_18'},ind );

ind = and(pos(:,1)==9,pos(:,2)>434555);
data = fixDeletedLoci( data,samples,xx,{ 'pol2_18'},ind );
  
ind=(and(pos(:,1)==8,and(pos(:,2)>   93095 , pos(:,3)<  94340 )));%YHL008C	Putative protein of unknown function; 
data = fixDeletedLoci( data,samples,xx,{ 'pol2_11','pol2_18'},ind );
 
 %mpt5 deletion
 ind = and(pos(:,1)==7,and(pos(:,2)>  167000,pos(:,3)< 170830));
 data = fixDeletedLoci( data,samples,xx,{ 'mpt5'},ind );

 
% YGL176C deletion: Putative protein of unknown function
ind = and(pos(:,1)==7,and(pos(:,2)>  171450,pos(:,3)< 173600));
data = fixDeletedLoci( data,samples,xx,{ 'h3r49k'},ind );

 %duplication of chromosome 1
ind=pos(:,1)==1;
data = fixDuplicatedLoci( data,samples,{ 'ddc1','ctf8','ctf18','spt7','h3r17k'},ind );


ind=(and(pos(:,1)==14,and(pos(:,2)>   101215 , pos(:,3)<   102545)));% YNL284C
data = fixDeletedLoci( data,samples,xx,{ 'ddc1'},ind );


%duplication of chromosomes 3 and 5
ind=or(pos(:,1)==3,pos(:,1)==5);
data = fixDuplicatedLoci( data,samples,{ 'sin3'},ind );

%duplication of chromosome 12 - only in one strain from 3 sml1rad53
ind=pos(:,1)==12;
data = fixDuplicatedLoci( data,samples,{ 'sml1rad53'},ind );

%fix sic1 chrIV:884795-981320 - 100Kb area consisting of many genes
ind=and(pos(:,1)==4,and(pos(:,3)< 981320,pos(:,2)>  884795));
data = fixDuplicatedLoci( data,samples,{ 'mec1xsic1','sic1'},ind );

%duplicated xks1. in snf6 and in one of the swi3
ind=and(pos(:,1)==7,and(pos(:,2)> 885470, pos(:,3)< 887800));
data = fixDuplicatedLoci( data,samples,{ 'swi3','snf6'},ind );

end

function [ data ] = fixDeletedTelomere(data,samples,strains,ind )
%fixDeletedLoci Summary of this function goes here
%   Detailed explanation goes here
strains_num = size(samples,1);
I = false(strains_num,1);
for j = 1:length(strains)
     I(strcmp(samples,strains{j}))=true;
end
data(ind,I)=repmat(mean(data(ind,~I),2),1,sum(I));

end


function [ data ] = fixDeletedLoci( data,samples,xx,strains,ind )
%fixDeletedLoci Summary of this function goes here
%   Detailed explanation goes here
for j = 1:length(strains)
    for i = find(strcmp(samples,strains{j}))'
        %v=data(~ind,i);
        %v=v(v<2);
        %std(v)
         %data(ind,i)=randn(sum(ind),1)*std(v)+mean(v);
         data(:,i) = interp1(xx(~ind),data(~ind,i),xx,'pchip');
    end    
end
end

function [ data ] = fixDuplicatedLoci( data,samples,strains,ind )
%fixDeletedLoci Summary of this function goes here
%   Detailed explanation goes here
for j = 1:length(strains)
    for i = find(strcmp(samples,strains{j}))'
        data(ind,i)=data(ind,i)*(median(data(~ind,i))/ median(data(ind,i)));
    end    
end
end

%This function returns the indices data points that have significantly lower
%coverage in W303 strain.
function [M] = returnW303Bad()
M=[     1       14270       15011
           1      202255      203248
           2      159418      160354
           2      277824      278860
           2      635238      636054
           2      661719      661878
           2      679032      680135
           2      759998      760633
           2      761539      761971
           2      762177      763619
           4       17880       18813
           4     1095383     1095568
           5      115682      116846
           5      195979      197032
           7      326641      328305
           7      732134      732983
           7      822922      823382
           8        5052        5798
           8        5833        6752
           8       37825       38453
           9      208959      209115
           9      209115      209280
          11      148959      149781
          11      477525      478584
          11      495562      496471
          11      514509      515264
          11      547379      548095
          11      549003      550005
          11      561994      562538
          11      589193      590533
          11      608427      608595
          11      610470      611599
          12      109329      109922
          12      127066      128122
          12      180576      180984
          12      183429      183938
          12      598877      599349
          12      601224      602479
          12      609853      610218
          12      635266      636516
          12      659529      661370
          12      734291      734847
          12     1005380     1007152
          13      519372      519526
          13      562799      563184
          13      567655      568473
          13      747832      748306
          13      908913      910257
          13      916139      916312
          14      737557      739433
          14      743564      745901
          15       43745       45028
           2      172173      172681
           2      172681      173153
           2      259092      259959
           2      265140      265918
           2      266478      266722
           2      642836      643020
           2      646640      646863
           4      195242      195462
           4      195462      195759
           4      358110      358297
           4      383592      384036
           4      385865      386015
           4      391114      391558
           4      408756      409134
           4      435406      435695
           4      436987      437311
           5      413859      414122
           5      421909      422065
           6       76857       77293
           7      300557      301132
           7      324785      325109
           7      715401      715575
           7      730482      731033
           7      732983      733532
           7      733532      733700
           7      985356      985794
           7      996007      996425
           7      996425      996896
           7     1000436     1000762
           8       73077       73263
           8       74084       74989
           8       92270       93097
           8       93097       93291
           8       93580       94339
           8      150016      150252
           8      150594      150820
           8      153858      154186
          10      354631      355024
          11      109658      109840
          11      145061      145389
          11      374152      374364
          11      377432      377616
          11      410773      411016
          11      482899      483131
          11      483581      483858
          11      490191      490401
          11      521446      521625
          11      570148      570340
          11      598551      598794
          12      122261      122485
          12      150186      150467
          12      313877      314177
          12      327579      328011
          12      587069      587517
          12      587517      587958
          12      593120      593293
          12      602479      602894
          12      602894      603359
          12      603487      603714
          12      605034      606022
          13       61542       61770
          13      231670      231957
          13      519001      519372
          13      533844      534104
          13      548623      548939
          13      798012      798329
          13      892807      892986
          14      194641      194953
          14      743089      743420
          14      743564      745901
          14      745901      746265
          14      746265      746950
          14      760512      761002
          15       47740       48121];

end
